# Supplementary material for: Using the General Linear Model to Improve Performance in fNIRS Single Trial Analysis and Classification: A Perspective
Source: Front Hum Neurosci. 2020 Feb 18;14:30. doi: 10.3389/fnhum.2020.00030 (PMC7040364; doi:10.3389/fnhum.2020.00030)
Supplement: Supplementary Table 1 — Preprocessing steps applied by the top 100 most-cited papers in Web of Science within the fNIRS-BCI field (Search words: fNIRS & BCI or fNIRS & Classification, search year: 2019). [file Table_1.XLSX]

## Sheet: Sheet1
Year	Title	Authors	Journal	link to paper	BCI or other Classification	Type of BCI	Hybrid (EEG)?	GLM?	Filtering	Pruning	Motion Correction Method	(if Other):	Short Separation Channels used	Intensity, OD or Hb signals used?	Systemic/Phys. Noise Removal	(if Other):	Classifier used	(if Other):	Chromophores used for Features:	Channel Averaging (ROIs)?	Feature: Peak	Feature: Range (P2P)	Feature:Slope	Feature: Average	Feature: Connectivity	Feature: time to Peak	Feature: Other	Web of Science Top 100 Search?
2017	Mental workload classification with concurrent electroencephalography and functional nearinfrared spectroscopy	Yichuan Liu, Hasan Ayaz & Patricia A. Shewokis	Brain-Computer Interfaces	https://www.tandfonline.com/doi/abs/10.1080/2326263X.2017.1304020	BCI	Workload	Yes	No	LP	No	SMAR		No	Hb	NONE		(r)LDA		HbO+HbR	Yes	No	No	No	Yes	No	No		No
2007	Brain-computer interface using a simplified functional near-infrared spectroscopy system	Coyle, SM (Coyle, Shirley M.); Ward, TE (Ward, Tomas E.); Markham, CM (Markham, Charles M.)	JOURNAL OF NEURAL ENGINEERING	https://iopscience.iop.org/article/10.1088/1741-2560/4/3/007	BCI	Control/Movement	No	No	LP		NONE		No	Hb	NONE		Other	Binary comparison	HbO	No	No	No	No	Yes	No	No		Yes
2013	Classification of functional near-infrared spectroscopy signals corresponding to the right- and left-wrist motor imagery for development of a brain-computer interface	Naseer, Noman; Hong, Keum-Shik	NEUROSCIENCE LETTERS	https://www.sciencedirect.com/science/article/pii/S0304394013007544	BCI	Control/Movement	No	No	LP	No	NONE		No	Hb	NONE		(r)LDA		HbO	Yes	No	No	Yes	Yes	No	No		Yes
2015	fNIRS-based brain-computer interfaces: a review	Naseer, Noman; Hong, Keum-Shik	FRONTIERS IN HUMAN NEUROSCIENCE	https://www.frontiersin.org/articles/10.3389/fnhum.2015.00003/full	BCI	Other	Yes	Kalman	LP		Other		Yes	Hb	Other	Most	Other	Most	HbO+HbR	Yes	No	Yes	Yes	Yes	No	No	Variance	Yes
2014	Decoding of four movement directions using hybrid NIRS-EEG brain-computer interface	Khan, M. Jawad; Hong, Melissa Jiyoun; Hong, Keum-Shik	FRONTIERS IN HUMAN NEUROSCIENCE	https://www.frontiersin.org/articles/10.3389/fnhum.2014.00244/full	BCI	Control/Movement	Yes	No	BP		NONE		No	Hb	Other	Filters	(r)LDA		HbO+HbR		No	No	No	Yes	No	No		Yes
2015	Classification of prefrontal and motor cortex signals for three-class fNIRS-BCI	Hong, Keum-Shik; Naseer, Noman; Kim, Yun-Hee	NEUROSCIENCE LETTERS	https://www.sciencedirect.com/science/article/pii/S0304394014009744?via%3Dihub	BCI	Control/Movement	No	No	BP		NONE		No	Hb	Other	Filters	(r)LDA		HbO	Yes	No	No	Yes	Yes	No	No		Yes
2005	Spatial registration of multichannel multi-subject fNIRS data to MNI space without MRI	Singh, AK; Okamoto, M; Dan, H; et al.	NEUROIMAGE	https://www.sciencedirect.com/science/article/pii/S1053811905003319?via%3Dihub	other Classification	Other	No																					Yes
2011	Rehabilitation of gait after stroke: a review towards a top-down approach	Belda-Lois, Juan-Manuel; Mena-del Horno, Silvia; Bermejo-Bosch, Ignacio; et al.	JOURNAL OF NEUROENGINEERING AND REHABILITATION	https://jneuroengrehab.biomedcentral.com/articles/10.1186/1743-0003-8-66	BCI	Control/Movement								Hb			SVM	HMM	HbO+HbR					Yes				Yes
2014	Mental workload during n-back task-quantified in the prefrontal cortex using fNIRS	Herff, Christian; Heger, Dominic; Fortmann, Ole; et al.	FRONTIERS IN HUMAN NEUROSCIENCE	https://www.frontiersin.org/articles/10.3389/fnhum.2013.00935/full	BCI	Workload	No	No	LP	Yes	Wavelet		No	Hb	NONE		(r)LDA		HbO+HbR	No	No	No	Yes	No	No	No		Yes
2014	Online binary decision decoding using functional near-infrared spectroscopy for the development of brain-computer interface	Naseer, Noman; Hong, Melissa Jiyoun; Hong, Keum-Shik	EXPERIMENTAL BRAIN RESEARCH	https://link.springer.com/article/10.1007%2Fs00221-013-3764-1	BCI	Control/Movement	No	No	BP	No	NONE		No	Hb	NONE	Filters	(r)LDA	SVM	HbO+HbR	Yes	No	No	No	Yes	No	No		Yes
2008	Hemodynamics for braincomputer interfaces	Matthews, Fiachra; Pearlmutter, Barak A.; Ward, Tomas E.; et al.	IEEE SIGNAL PROCESSING MAGAZINE	https://ieeexplore.ieee.org/document/4408445	BCI			No	LP		(t)PCA			Hb														Yes
2012	fNIRS-based online deception decoding	Hu, Xiao-Su; Hong, Keum-Shik; Ge, Shuzhi Sam	JOURNAL OF NEURAL ENGINEERING	https://iopscience.iop.org/article/10.1088/1741-2560/9/2/026012	other Classification	Emotion	No	No	BP	Yes	NONE		No	Hb	NONE		SVM		HbO+HbR	No	No	No	No	Yes	No	No		Yes
2014	Cortical effects of user training in a motor imagery based brain-computer interface measured by fNIRS and EEG	Kaiser, Vera; Bauernfeind, Guenther; Kreilinger, Alex; et al.	NeuroImage	https://www.sciencedirect.com/science/article/pii/S1053811913004564?via%3Dihub	BCI	Control/Movement	Yes	No	BP	Yes	NONE		No	Hb	Other	TF model	(r)LDA		HbO+HbR	Yes	No	No	No	Yes	No	No		Yes
2017	Brain-Computer Interface-Based Communication in the Completely Locked-In State	Chaudhary, Ujwal; Xia, Bin; Silvoni, Stefano; et al.	PLOS BIOLOGY	https://www.ncbi.nlm.nih.gov/pmc/articles/PMC5283652/	BCI	Communication	No	No	BP		NONE		No	Hb	NONE		SVM		HbO	No	No	No	No	Yes	No	No		Yes
2015	Passive BCI based on drowsiness detection: an fNIRS study	Khan, M. Jawad; Hong, Keum-Shik	BIOMEDICAL OPTICS EXPRESS	https://www.osapublishing.org/boe/abstract.cfm?uri=boe-6-10-4063	BCI	Attention	No	No	BP	No	NONE		No	Hb	NONE		(r)LDA		HbO+HbR	Yes	Yes	No	Yes	Yes	No	No	Skweness, Kurtosis	Yes
2016	Reduction of Delay in Detecting Initial Dips from Functional Near-Infrared Spectroscopy Signals Using Vector-Based Phase Analysis	Hong, Keum-Shik; Naseer, Noman	INTERNATIONAL JOURNAL OF NEURAL SYSTEMS	https://www.worldscientific.com/doi/abs/10.1142/S012906571650012X	BCI																							Yes
2012	BrainVoyager - Past, present, future	Goebel, Rainer	NEUROIMAGE	https://www.sciencedirect.com/science/article/pii/S1053811912001000?via%3Dihub	BCI	Other	Yes	Yes																				Yes
2009	Another kind of 'BOLD Response': answering multiple-choice questions via online decoded single-trial brain signals	Sorger, Bettina; Dahmen, Brigitte; Reithler, Joel; et al.	COMA SCIENCE: CLINICAL AND ETHICAL IMPLICATIONS	https://www.sciencedirect.com/science/article/pii/S0079612309177191?via%3Dihub	BCI	Communication	No	No	HP	Yes	Other		No	Hb														Yes
2016	Decoding four different sound-categories in the auditory cortex using functional near-infrared spectroscopy	Hong, Keum-Shik; Santosa, Hendrik	HEARING RESEARCH	https://www.ncbi.nlm.nih.gov/pubmed/26828741	other Classification	Communication	No	No	LP	Yes	NONE		No	Hb	Other	Filters	(r)LDA	SVM	HbO		No	No	Yes	Yes	No	No	Skewness	Yes
2016	Determining Optimal Feature-Combination for LDA Classification of Functional Near-Infrared Spectroscopy Signals in Brain-Computer Interface Application	Naseer, Noman; Noori, Farzan M.; Qureshi, Nauman K.;	FRONTIERS IN HUMAN NEUROSCIENCE	https://www.ncbi.nlm.nih.gov/pmc/articles/PMC4879140/	BCI	Control/Movement	No	No	BP	Yes	NONE		No	Hb	Other	Filters	(r)LDA		HbO+HbR	Yes	Yes	No	Yes	Yes	No	No	Skewness, kurtosis	Yes
2011	Single-trial classification of motor imagery differing in task complexity: a functional near-infrared spectroscopy study	Holper, Lisa; Wolf, Martin	JOURNAL OF NEUROENGINEERING AND REHABILITATION	https://www.ncbi.nlm.nih.gov/pmc/articles/PMC3133548/	BCI	Control/Movement	No	No	LP	Yes	NONE		No	Hb	NONE		(r)LDA		HbO		No	No	No	Yes	No	No	Variance, skewness, kurtosis	Yes
2017	Detection and classification of three-class initial dips from prefrontal cortex	Zafar, Amad; Hong, Keum-Shik	BIOMEDICAL OPTICS EXPRESS	https://www.ncbi.nlm.nih.gov/pmc/articles/PMC5231305/	BCI	Control/Movement	No	No	BP	Yes	NONE		No	Hb	Other	Filters	(r)LDA		HbO		Yes	No	Yes	Yes	No	No	Skewness, kurtosis	Yes
2016	Hybrid EEG-fNIRS Asynchronous Brain-Computer Interface for Multiple Motor Tasks	Buccino, Alessio Paolo; Keles, Hasan Onur; Omurtag, Ahmet	PLOS ONE	https://journals.plos.org/plosone/article?id=10.1371/journal.pone.0146610	BCI	Control/Movement	Yes	No	BP		Other	Filters	No	Hb	NONE		(r)LDA		HbO+HbR		No	No	Yes	Yes	No	No		Yes
2015	Single-trial lie detection using a combined fNIRS-polygraph system	Bhutta, M. Raheel; Hong, Melissa J.; Kim, Yun-Hee; et al.	FRONTIERS IN PSYCHOLOGY	https://www.ncbi.nlm.nih.gov/pmc/articles/PMC4451253/	other Classification	Emotion	No	No	LP	No	NONE		No	Hb	Other	Filters	(r)LDA		HbO	Yes	No	No	Yes	Yes	No	No		Yes
2015	Real-Time State Estimation in a Flight Simulator Using fNIRS	Gateau, Thibault; Durantin, Gautier; Lancelot, Francois; et al.	PLOS ONE	https://journals.plos.org/plosone/article?id=10.1371/journal.pone.0121279	other Classification	Workload	No	No	BP	Yes	NONE		No	Hb	Other	MACD filter	SVM		HbO+HbR	No	No	No	No	Yes	No	No	Skewness, kurtosis	Yes
2014	Near-infrared spectroscopy based neurofeedback training increases specific motor imagery related cortical activation compared to sham feedback	Kober, S. E.; Wood, G.; Kurzmann, J.; et al.	BIOLOGICAL PSYCHOLOGY	https://www.sciencedirect.com/science/article/pii/S0301051113001233?via%3Dihub	BCI	Learning	No	No	BP	Yes	NONE		No	Hb	NONE		Other		HbO+HbR	Yes	No	No	No	Yes	No	No		Yes
2017	hybrid EEG-fNIRS-Based Eight-Command Decoding for BCI: Application to Quadcopter Control	Khan, Muhammad Jawad; Hong, Keum-Shik	FRONTIERS IN NEUROROBOTICS	https://www.ncbi.nlm.nih.gov/pmc/articles/PMC5314821/	BCI	Control/Movement	Yes	No	BP	Yes	NONE		No	Hb	Other	Filter	(r)LDA		HbO		Yes	Yes	No	Yes	No	No		Yes
2015	Toward a Wireless Open Source Instrument: Functional Near-infrared Spectroscopy in Mobile Neuroergonomics and BCI Applications	von Luehmann, Alexander; Herff, Christian; Heger, Dominic; et al.	FRONTIERS IN HUMAN NEUROSCIENCE	https://www.frontiersin.org/articles/10.3389/fnhum.2015.00617/full	BCI	Biomarker	No	No	LP	No	NONE		No	Hb	NONE		(r)LDA		HbO+HbR		No	No	Yes	No	No	No		Yes
2015	A hybrid BCI based on EEG and fNIRS signals improves the performance of decoding motor imagery of both force and speed of hand clenching	Yin, Xuxian; Xu, Baolei; Jiang, Changhao; et al.	JOURNAL OF NEURAL ENGINEERING	https://doi.org/10.1088/1741-2560/12/3/036004	BCI	Control/Movement	Yes	No	BP	No	NONE		No	Hb	NONE		Neural Network	ELM	HbO+HbR	No	No	No	No	No	No	No	HbO-HbR	Yes
2014	What we can and cannot (yet) do with functional near infrared spectroscopy	Strait, Megan; Scheutz, Matthias	FRONTIERS IN NEUROSCIENCE	https://www.ncbi.nlm.nih.gov/pmc/articles/PMC4033094/	other Classification	Other	No	No	LP		Other	Correlation	No	Hb	NONE		SVM		HbO+HbR	No	Yes	No	No	No	No	No		Yes
2013	Towards a multimodal brain-computer interface: Combining fNIRS and fTCD measurements to enable higher classification accuracy	Faress, Ahmed; Chau, Tom	NEUROIMAGE	https://www.sciencedirect.com/science/article/pii/S105381191300270X?via%3Dihub	BCI	Control/Movement	No	No	BP	No	NONE		No	Hb	NONE		(r)LDA		HbO+HbR		No	No	Yes	No	No	No		Yes
2013	Detection of motor execution using a hybrid fNIRS-biosignal BCI: a feasibility study	Zimmermann, Raphael; Marchal-Crespo, Laura; Edelmann, Janis; et al.	JOURNAL OF NEUROENGINEERING AND REHABILITATION	https://www.ncbi.nlm.nih.gov/pmc/articles/PMC3637588/	BCI	Control/Movement	No	No	BP	Yes	Other		No	Hb	Other		Other	HMM	HbO+HbR	No	No	No	No	No	No	No		Yes
2017	Hybrid Brain-Computer interface Techniques for improved Classification Accuracy and increased Number of Commands: A Review	Hong, Keum-Shik; Khan, Muhammad Jawad	FRONTIERS IN NEUROROBOTICS	https://www.frontiersin.org/articles/10.3389/fnbot.2017.00035/full	BCI	Other	Yes																					Yes
2012	Classification of frontal cortex haemodynamic responses during cognitive tasks using wavelet transforms and machine learning algorithms	Abibullaev, Berdakh; An, Jinung	MEDICAL ENGINEERING & PHYSICS	https://www.sciencedirect.com/science/article/pii/S1350453312000057?via%3Dihub	BCI	Control/Movement	No	No			Wavelet		No	Hb	Other	Wavelet	(r)LDA	SVM	HbO+HbR		No	No	No	Yes	No	No	Wavelet coefficients	Yes
2014	Hybrid fNIRS- EEG based classification of auditory and visual perception processes	Putze, Felix; Hesslinger, Sebastian; Tse, Chun-Yu; et al.	FRONTIERS IN NEUROSCIENCE	https://www.ncbi.nlm.nih.gov/pmc/articles/PMC4235375/	BCI	Control/Movement	Yes	No	LP	No	NONE		No	Hb	ICA		(r)LDA	SVM	HbO+HbR	No	No	No	No	No	No	No	Early mean minus late mean	Yes
2008	DISCRIMINATION OF MENTAL WORKLOAD LEVELS IN HUMAN SUBJECTS WITH FUNCTIONAL NEAR-INFRARED SPECTROSCOPY	Sassaroli, Angelo; Zheng, Feng; Hirshfield, Leanne M.; et al.	JOURNAL OF INNOVATIVE OPTICAL HEALTH SCIENCES	https://www.worldscientific.com/doi/abs/10.1142/S1793545808000224	BCI	Workload	No	No	BP	Yes	NONE		No	Hb	NONE		k-Nearest Neighbor		HbO+HbR		Yes	No	No	No	No	No		Yes
2015	Brain-Machine Interface (BMI) in paralysis	Chaudhary, U.; Birbaumer, N.; Curado, M. R.	ANNALS OF PHYSICAL AND REHABILITATION MEDICINE	https://www.sciencedirect.com/science/article/pii/S1877065714018351	BCI	Communication	No							Hb														Yes
2014	Combined EEG-fNIRS Decoding of Motor Attempt and Imagery for Brain Switch Control: An Offline Study in Patients With Tetraplegia	Blokland, Yvonne; Spyrou, Loukianos; Thijssen, Dick; et al.	IEEE TRANSACTIONS ON NEURAL SYSTEMS AND REHABILITATION ENGINEERING	https://ieeexplore.ieee.org/document/6678785	BCI	Control/Movement	Yes	No	BP	Yes	NONE		Yes	Hb			Logistic Regression		HbO+HbR	No	No	No	No	Yes	No	No		Yes
2013	Classification of mental tasks in the prefrontal cortex using fNIRS	Herff, Christian; Heger, Dominic; Putze, Felix; et al.	Conference: 35th Annual International Conference of the IEEE-Engineering-in-Medicine-and-Biology-Society (EMBC) Location: Osaka, JAPAN Date: JUL 03-07, 2013	https://ieeexplore.ieee.org/document/6609962	BCI	Control/Movement	No	No	BP	No	Wavelet		No	Hb	NONE		(r)LDA		HbO+HbR	No	No	No	No	No	No	No	Early mean minus late mean	Yes
2010	Quantification of functional near infrared spectroscopy to assess cortical reorganization in children with cerebral palsy	Tian, Fenghua; Delgado, Mauricio R.; Dhamne, Sameer C.; et al.	OPTICS EXPRESS	https://www.ncbi.nlm.nih.gov/pmc/articles/PMC3568529/	BCI	Biomarker	No	No	BP	Yes	Other	Pruning and EMG	No	Hb	Other		Other		HbO		No	No	No	Yes	No	No	Laterality	Yes
2017	Classification of somatosensory cortex activities using fNIRS	Hong, Keum-Shik; Bhutta, M. Raheel; Liu, Xiaolong; et al.	BEHAVIOURAL BRAIN RESEARCH	https://www.sciencedirect.com/science/article/pii/S0166432817301572?via%3Dihub	BCI	Biomarker	No	No	LP		NONE		No	Hb	NONE		(r)LDA		HbO	Yes	Yes	No	No	Yes	No	No	Skewness	Yes
2016	Exploring Neuro-Physiological Correlates of Drivers' Mental Fatigue Caused by Sleep Deprivation Using Simultaneous EEG, ECG, and fNIRS Data	Ahn, Sangtae; Nguyen, Thien; Jang, Hyojung; et al.	FRONTIERS IN HUMAN NEUROSCIENCE	https://www.ncbi.nlm.nih.gov/pmc/articles/PMC4865510/	other Classification	Attention	Yes	No	BP	Yes	NONE		No	Hb	NONE		SVM		HbO+HbR	Yes	No	No	No	Yes	No	No		Yes
2016	Analysis of Different Classification Techniques for Two-Class Functional Near-Infrared Spectroscopy-Based Brain-Computer Interface	Naseer, Noman; Qureshi, Nauman Khalid; Noori, Farzan Majeed; et al.	COMPUTATIONAL INTELLIGENCE AND NEUROSCIENCE	https://www.hindawi.com/journals/cin/2016/5480760/	BCI	Control/Movement	No	No	BP		NONE		No	Hb	Other	Filters	(r)LDA	Most of them	HbO+HbR		Yes	No	Yes	Yes	No	No	Variances, skewness, kurtosis	Yes
2015	Individual classification of ADHD children by right prefrontal hemodynamic responses during a go/no-go task as assessed by fNIRS	Monden, Yukifumi; Dan, Ippeita; Nagashima, Masako; et al.	NEUROIMAGE-CLINICAL	https://www.sciencedirect.com/science/article/pii/S2213158215001175	other Classification	Biomarker	No	No	BP	Yes	NONE		No	Hb	Other	Filters	Other		HbO	Yes	No	No	No	Yes	No	No		Yes
2014	Detecting Concealed Information Using Functional Near-Infrared Spectroscopy	Sai, Liyang; Zhou, Xiaomei; Ding, Xiao Pan; et al.	BRAIN TOPOGRAPHY	https://link.springer.com/article/10.1007%2Fs10548-014-0352-z	other Classification	Emotion	No	Yes	BP	No	Wavelet		No	Hb	NONE		Other		HbO	Yes	No	No	No	Yes	No	No	Actually z-score	Yes
2014	Unleashing the future potential of functional near-infrared spectroscopy in brain sciences	Cutini, Simone; Rigadoi, Sabrina	JOURNAL OF NEUROSCIENCE METHODS	https://www.sciencedirect.com/science/article/pii/S0165027014001861?via%3Dihub	BCI																							Yes
2013	Neural processing of facial identity and emotion in infants at high-risk for autism spectrum disorders	Fox, Sharon E.; Wagner, Jennifer B.; Shrock, Christine L.; et al.	FRONTIERS IN HUMAN NEUROSCIENCE	https://www.ncbi.nlm.nih.gov/pmc/articles/PMC3620489/	other Classification	Biomarker	No	No	BP	Yes	NONE		No	Hb	ICA		Other	k-means	HbO+HbR	Yes	No	No	No	No	No	No	Early mean minus late mean	Yes
2009	Distinguishing Difficulty Levels with Non-invasive Brain Activity Measurements	Girouard, Audrey; Solovey, Erin Treacy; Hirshfield, Leanne M.; et al.	Conference: 12th IFIP International Conference on Human-Computer Interaction Location: Uppsala, SWEDEN Date: AUG 24-28, 2009	https://link.springer.com/chapter/10.1007/978-3-642-03655-2_50	other Classification	Biomarker	No	No	BP	Yes	NONE		No	Hb	NONE		k-Nearest Neighbor		HbO+HbR	No	No	No	No	Yes	No	No		Yes
2017	Detection of primary RGB colors projected on a screen using fNIRS	Liu, Xiaolong; Hong, Keum-Shik	JOURNAL OF INNOVATIVE OPTICAL HEALTH SCIENCES	https://www.worldscientific.com/doi/pdf/10.1142/S1793545817500067	other Classification	Biomarker	No	No	LP	Yes	NONE		No	Hb	NONE		(r)LDA		HbO	No	Yes	No	Yes	Yes	No	No	Skewness, kurtosis	Yes
2012	Trial-to-trial variability differentiates motor imagery during observation between low versus high responders: A functional near-infrared spectroscopy study	Holper, Lisa; Kobashi, Nagisa; Kiper, Daniel; et al.	BEHAVIOURAL BRAIN RESEARCH	https://www.sciencedirect.com/science/article/pii/S0166432811009120?via%3Dihub	other Classification	Attention	No	No	LP	No	Spline		No	Hb	NONE		(r)LDA		HbO	Yes	No	No	No	Yes	No	No	Subtraction of early minus later part of signal	Yes
2015	Designing Implicit Interfaces for Physiological Computing: Guidelines and Lessons Learned Using fNIRS	Solovey, Erin Treacy; Afergan, Daniel; Peck, Evan M.; et al.	ACM TRANSACTIONS ON COMPUTER-HUMAN INTERACTION	https://dl.acm.org/citation.cfm?id=2687926	BCI	Preference	No	No	LP	Yes			No	Hb	Other		SVM		HbO		No	No	Yes	No	No	No	Standard deviation	Yes
2014	Separating heart and brain: on the reduction of physiological noise from multichannel functional near-infrared spectroscopy (fNIRS) signals	Bauernfeind, G.; Wriessnegger, S. C.; Daly, I.; et al.	JOURNAL OF NEURAL ENGINEERING	https://iopscience.iop.org/article/10.1088/1741-2560/11/5/056010	BCI	Other	No	No		Yes	NONE		No	Hb	ICA	CAR, TF	Other	None	HbO+HbR		No	No	No	Yes	No	No		Yes
2009	Using fNIRS Brain Sensing in Realistic HCI Settings: Experiments and Guidelines	Solovey, Erin Treacy; Girouard, Audrey; Chauncey, Krysta; et al.	UIST 2009: PROCEEDINGS OF THE 22ND ANNUAL ACM SYMPOSIUM ON USER INTERFACE SOFTWARE AND TECHNOLOGY	http://www.cs.tufts.edu/~jacob/papers/uist09.pdf	BCI	Control/Movement	No	No	BP		NONE		No	Hb	Other	Filters	Other		HbO+HbR		No	No	No	No	No	No		Yes
2015	Inferring deep-brain activity from cortical activity using functional near-infrared spectroscopy	Liu, Ning; Cui, Xu; Bryant, Daniel M.; et al.	BIOMEDICAL OPTICS EXPRESS	https://www.ncbi.nlm.nih.gov/pmc/articles/PMC4361422/	BCI	Control/Movement	No	No	BP	Yes	NONE		No	Hb	Other	Filters	Other	SVR	HbO+HbR	No	No	No	No	No	No	No		Yes
2017	Enhancing Performance of a Hybrid EEG-fNIRS System Using Channel Selection and Early Temporal Features	Li, Rihui; Potter, Thomas; Huang, Weitian; et al.	FRONTIERS IN HUMAN NEUROSCIENCE	https://doi.org/10.3389/fnhum.2017.00462	BCI	Control/Movement	Yes	Yes	BP	Yes	Spline		No	Hb	NONE		SVM		HbO+HbR	No	No	No	No	No	No	No	Dip	Yes
2016	Mental stress assessment using simultaneous measurement of EEG and fNIRS	Al-Shargie, Fares; Kiguchi, Masashi; Badruddin, Nasreen; et al.	BIOMEDICAL OPTICS EXPRESS	https://www.ncbi.nlm.nih.gov/pmc/articles/PMC5102531/	BCI	Workload	Yes	No	BP	Yes	NONE		No	Hb	ICA		SVM		HbO	No	No	No	No	Yes	No	No		Yes
2017	Measuring Mental Workload with EEG plus fNIRS	Aghajani, Haleh; Garbey, Marc; Omurtag, Ahmet	FRONTIERS IN HUMAN NEUROSCIENCE	https://www.frontiersin.org/articles/10.3389/fnhum.2017.00359/full	BCI	Workload	Yes	No	BP	Yes	NONE		No	Hb	Other	Filter	SVM		HbO+HbR	No	Yes	No	Yes	No	No	No	Standard deviation, skewness, kurtosis, correlation of HbO and HbR, correlation of Hb and EEF band power	Yes
2017	Comparison of Brain Activation during Motor Imagery and Motor Movement Using fNIRS	Batula, Alyssa M.; Mark, Jesse A.; Kim, Youngmoo E.; et al.	COMPUTATIONAL INTELLIGENCE AND NEUROSCIENCE	https://www.hindawi.com/journals/cin/2017/5491296/	BCI	Control/Movement	No	No	LP	Yes	Other	CAR	No		Other	Filter	Other	Linear mixed models	HbO+HbR	No	No	No	No	Yes	No	No		Yes
2014	Novel method to classify hemodynamic response obtained using multi-channel fNIRS measurements into two groups: exploring the combinations of channels	Ichikawa, Hiroko; Kitazono, Jun; Nagata, Kenji; et al.	FRONTIERS IN HUMAN NEUROSCIENCE	https://www.ncbi.nlm.nih.gov/pmc/articles/PMC4078995/	BCI	Biomarker	No	No	BP	Yes	NONE		No	Hb	Other	Filter	SVM		HbO	No								Yes
2013	Functional Near-Infrared Spectroscopy based Discrimination of Mental Counting and No-Control State for Development of a Brain-Computer Interface	Naseer, Noman; Hong, Keum-Shik	Conference: 35th Annual International Conference of the IEEE-Engineering-in-Medicine-and-Biology-Society (EMBC) Location: Osaka, JAPAN Date: JUL 03-07, 2013	https://ieeexplore.ieee.org/document/6609866	BCI	Control/Movement	No	No	LP	Yes	NONE		No	Hb	Other	Filter	(r)LDA		HbO+HbR	No	Yes	No	No	No	No	No		Yes
2011	Decoding what one likes or dislikes from single-trial fNIRS measurements	Hosseini, S. M. Hadi; Mano, Yoko; Rostami, Maryam; et al.	NEUROREPORT	https://journals.lww.com/neuroreport/fulltext/2011/04200/Decoding_what_one_likes_or_dislikes_from.3.aspx	BCI	Preference	No	No	BP		NONE		No	Hb	NONE		SVM		HbO+HbR	No	No	No	No	Yes	No	No		Yes
2018	Feature Extraction and Classification Methods for Hybrid fNIRS-EEG Brain-Computer Interfaces	Hong, Keum-Shik; Khan, M. Jawad; Hong, Melissa J.	FRONTIERS IN HUMAN NEUROSCIENCE	https://www.ncbi.nlm.nih.gov/pmc/articles/PMC6032997/	BCI	Communication																						Yes
2014	Lower Limb Movement Preparation in Chronic Stroke: A Pilot Study Toward an fNIRS-BCI for Gait Rehabilitation	Rea, Massimiliano; Rana, Mohit; Lugato, Nicola; et al.	NEUROREHABILITATION AND NEURAL REPAIR	https://journals.sagepub.com/doi/full/10.1177/1545968313520410?url_ver=Z39.88-2003&rfr_id=ori%3Arid%3Acrossref.org&rfr_dat=cr_pub%3Dpubmed	BCI	Control/Movement	No	Yes	LP	Yes	NONE		No	Hb	NONE		(r)LDA		HbO+HbR		No	No	No	Yes	No	No		Yes
2014	Multiclass classification of hemodynamic responses for performance improvement of functional near-infrared spectroscopy-based brain-computer interface	Shin, Jaeyoung; Jeong, Jichai	JOURNAL OF BIOMEDICAL OPTICS	https://www.spiedigitallibrary.org/journals/Journal-of-Biomedical-Optics/volume-19/issue-06/067009/Multiclass-classification-of-hemodynamic-responses-for-performance-improvement-of-functional/10.1117/1.JBO.19.6.067009.full?SSO=1	BCI	Control/Movement	No	No	BP	No	CBSI		No	Hb	NONE		(r)LDA	PCA	HbO	No	Yes	No	Yes	Yes	No	Yes	Variance, median	Yes
2013	Monitoring attentional state with fNIRS	Harrivel, Angela R.; Weissman, Daniel H.; Noll, Douglas C.; et al.	FRONTIERS IN HUMAN NEUROSCIENCE	https://www.frontiersin.org/articles/10.3389/fnhum.2013.00861/full	BCI	Attention	No	No	BP		NONE		Yes	Hb	SS Regression		SVM		HbO+HbR									Yes
2013	A novel approach to probabilistic biomarker-based classification using functional near-infrared spectroscopy	Hahn, Tim; Marquand, Andre F.; Plichta, Michael M.; et al.	HUMAN BRAIN MAPPING	https://dx.doi.org/10.1002/hbm.21497	BCI	Biomarker	No	No	LP	No	NONE		No	Intensity	NONE		Other	GPC	Other	Yes	No	No	No	Yes	No	No	Mean of late-mean of start	Yes
2018	Neuronal Activation Detection Using Vector Phase Analysis with Dual Threshold Circles: A Functional Near-Infrared Spectroscopy Study	Zafar, Amad; Hong, Keum-Shik	INTERNATIONAL JOURNAL OF NEURAL SYSTEMS		BCI																							Yes
2017	A Brain-Computer Interface Based on a Few-Channel EEG-fNIRS Bimodal System	Ge, Sheng; Yang, Qing; Wang, Ruimin; et al.	IEEE ACCESS	https://ieeexplore.ieee.org/stamp/stamp.jsp?tp=&arnumber=7865891	BCI	Control/Movement	Yes	No	BP		NONE		No	Hb	NONE		SVM		HbO	Yes	No	No	No	No	No	No	Hurst exponent	Yes
2017	Weak network efficiency in young children with Autism Spectrum Disorder: Evidence from a functional near-infrared spectroscopy study	Li, Yanwei; Yu, Dongchuan	BRAIN AND COGNITION	https://www.sciencedirect.com/science/article/pii/S0278262616301531?via%3Dihub	BCI	Biomarker	No	No	BP	Yes	NONE		No	Hb	NONE		Other	k-means	HbO						Yes			Yes
2014	Improving Classification Accuracy of Covert Yes/No Response Decoding Using Support Vector Machines: an fNIRS Study	Naseer, Noman; Hong, Keum-Shik; Bhutta, M. Raheel; et al.	Conference: International Conference on Robotics and Emerging Allied Technologies in Engineering (iCREATE) Location: Islamabad, PAKISTAN Date: APR 22-24, 2014	https://ieeexplore.ieee.org/stamp/stamp.jsp?tp=&arnumber=6828329	BCI	Communication	Yes	No	LP		NONE		No	Hb	NONE		SVM		HbO+HbR		No	No	Yes	No	No	No		Yes
2013	Minimizing inter-subject variability in fNIRS-based brain-computer interfaces via multiple-kernel support vector learning	Abibullaev, Berdakh; An, Jinung; Jin, Sang-Hyeon; et al.	MEDICAL ENGINEERING & PHYSICS	https://www.sciencedirect.com/science/article/pii/S1350453313001835	BCI	Control/Movement	No	No	LP		NONE		No	Hb			SVM		HbO									Yes
2011	Combining fNIRS and EEG to Improve Motor Cortex Activity Classification during an Imagined Movement-Based Task	Leamy, Darren J.; Collins, Ronan; Ward, Tomas E.	Conference: 6th International Conference on Foundations of Augmented Cognition (FAC) Held as Part of 14th International Conference on Human-Computer Interaction (HCI) Location: Orlando, FL Date: JUL 09-14, 2011	https://link.springer.com/content/pdf/10.1007%2F978-3-642-21852-1.pdf	BCI	Control/Movement	Yes	No	BP		NONE		No	Hb	NONE		(r)LDA		HbO+HbR		No	Yes	No	No	No	No		Yes
2015	Towards a ternary NIRS-BCI: single-trial classification of verbal fluency task, Stroop task and unconstrained rest	Schudlo, Larissa C.; Chau, Tom	JOURNAL OF NEURAL ENGINEERING	https://iopscience.iop.org/article/10.1088/1741-2560/12/6/066008/meta	BCI	Control/Movement	No	No	LP		NONE		No	Hb	NONE		(r)LDA		HbO+HbR		No	No	Yes	No	No	No		Yes
2015	Evaluation of cortical plasticity in children with cerebral palsy undergoing constraint-induced movement therapy based on functional near-infrared spectroscopy	Cao, Jianwei; Khan, Bilal; Hervey, Nathan; et al.	JOURNAL OF BIOMEDICAL OPTICS	https://www.spiedigitallibrary.org/journals/Journal-of-Biomedical-Optics/volume-20/issue-04/046009/Evaluation-of-cortical-plasticity-in-children-with-cerebral-palsy-undergoing/10.1117/1.JBO.20.4.046009.full?SSO=1	other Classification	Biomarker	No	Yes	BP	Yes	NONE		Yes	Hb	SS Regression	Adaptive Filtering			HbO						Yes			Yes
2015	Investigating Deep Learning for fNIRS based BCI	Hennrich, Johannes; Herff, Christian; Heger, Dominic; et al.	Conference: 37th Annual International Conference of the IEEE-Engineering-in-Medicine-and-Biology-Society (EMBC) Location: Milan, ITALY Date: AUG 25-29, 2015	https://ieeexplore.ieee.org/document/7318984	BCI	Control/Movement	No	No	LP		NONE		No	Intensity	NONE		Neural Network		Other		No	No	No	No	No	No		Yes
2017	Multi-Modal Integration of EEG-fNIRS for Brain-Computer Interfaces - Current Limitations and Future Directions	Ahn, Sangtae; Jun, Sung C.	FRONTIERS IN HUMAN NEUROSCIENCE	https://www.ncbi.nlm.nih.gov/pmc/articles/PMC5651279/	BCI	Control/Movement	Yes																					Yes
2017	Optimal feature selection from fNIRS signals using genetic algorithms for BCI	Noori, Farzan Majeed; Naseer, Noman; Qureshi, Nauman Khalid; et al.	NEUROSCIENCE LETTERS	https://www.sciencedirect.com/science/article/pii/S0304394017302239	BCI	Control/Movement	No	No	BP		NONE		No	Hb	NONE		Other	GA	HbO		Yes	No	Yes	Yes	No	No	Variance, kurtosis, skewness	Yes
2016	Processing Functional Near Infrared Spectroscopy Signal with a Kalman Filter to Assess Working Memory during Simulated Flight	Durantin, Gautier; Scannella, Sebastien; Gateau, Thibault; et al.	FRONTIERS IN HUMAN NEUROSCIENCE	https://www.ncbi.nlm.nih.gov/pmc/articles/PMC4719469/	BCI	Biomarker	No	Kalman	BP		NONE		No	Hb	NONE		SVM		HbO+HbR		Yes	No	No	No	No	No		Yes
2016	Learn Piano with BACh: An Adaptive Learning Interface that Adjusts Task Difficulty based on Brain State	Yuksel, Beste F.; Oleson, Kurt B.; Harrison, Lane; et al.	Conference: 34th Annual CHI Conference on Human Factors in Computing Systems (CHI4GOOD) Location: San Jose, CA Date: MAY 07-12, 2016	https://dl.tufts.edu/pdfviewer/qz20t464c/1v53k864t	other Classification	Workload	No	No	LP		NONE		No	Hb	NONE		SVM		HbO		No	No	Yes	Yes	No	No		Yes
2015	Efficient classification system based on Fuzzy-Rough Feature Selection and Multitree Genetic Programming for intension pattern recognition using brain signal	Lee, Jong-Hyun; Anaraki, Javad Rahimipour; Ahn, Chang Wook; et al.	EXPERT SYSTEMS WITH APPLICATIONS	https://www.sciencedirect.com/science/article/pii/S0957417414006095	BCI	Emotion	No	No						Hb			Other	GA										Yes
2014	A hybrid EEG-fNIRS Bel: motor imagery for EEG and mental arithmetic for fNIRS	Khan, M. Jawad; Hong, Keum-Shik; Naseer, Noman; et al.	Conference: 14th International Conference on Control, Automation and Systems (ICCAS) Location: SOUTH KOREA Date: OCT 22-25, 2014	https://ieeexplore.ieee.org/stamp/stamp.jsp?arnumber=6988001	BCI	Control/Movement	Yes	No	BP		NONE		No	Hb	NONE		SVM		HbO+HbR	No	No	No	No	Yes	No	No		Yes
2012	fNIRS Exhibits Weak Tuning to Hand Movement Direction	Waldert, Stephan; Tueshaus, Laura; Kaller, Christoph P.; et al.	PLOS ONE	https://journals.plos.org/plosone/article?id=10.1371/journal.pone.0049266	BCI	Control/Movement	No	No	LP	Yes	NONE		Yes	Hb	SS Regression		(r)LDA	SVM	HbO+HbR									Yes
2018	In silico vs. Over the Clouds: On-the-Fly Mental State Estimation of Aircraft Pilots, Using a Functional Near Infrared Spectroscopy Based Passive-BCI	Gateau, Thibault; Ayaz, Hasan; Dehais, Frederic	FRONTIERS IN HUMAN NEUROSCIENCE	https://www.ncbi.nlm.nih.gov/pmc/articles/PMC5966564/	BCI	Attention	No	No	BP				No	Hb	NONE		SVM		HbO+HbR									Yes
2016	Automatic Speech Recognition from Neural Signals: A Focused Review	Herff, Christian; Schultz, Tanja	FRONTIERS IN NEUROSCIENCE	https://www.ncbi.nlm.nih.gov/pmc/articles/PMC5037201/	BCI	Communication																						Yes
2016	Toward more intuitive brain-computer interfacing: classification of binary covert intentions using functional near-infrared spectroscopy	Hwang, Han-Jeong; Choi, Han; Kim, Jeong-Youn; et al.	JOURNAL OF BIOMEDICAL OPTICS	https://www.spiedigitallibrary.org/journals/Journal-of-Biomedical-Optics/volume-21/issue-09/091303/Toward-more-intuitive-braincomputer-interfacing--classification-of-binary-covert/10.1117/1.JBO.21.9.091303.full?SSO=1	BCI	Communication	No	No	BP		NONE		No	Hb	Other	CAR	(r)LDA				No	No	Yes	Yes	No	No	Variance, Skewness, Kurtosis	Yes
2016	Disparity in Frontal Lobe Connectivity on a Complex Bimanual Motor Task Aids in Classification of Operator Skill Level	Andreu-Perez, Javier; Leff, Daniel Richard; Shetty, Kunal; et al.	BRAIN CONNECTIVITY	https://spiral.imperial.ac.uk:8443/bitstream/10044/1/31512/2/DispartiyFrontal_BrainConnect_FinalPublished.pdf	BCI	Other	No	No	LP	Yes	NONE		No	Hb	NONE		SVM		HbO+HbR		No	No	No		Yes	No		Yes
2015	Classification of Hemodynamic Responses Associated With Force and Speed Imagery for a Brain-Computer Interface	Yin, Xuxian; Xu, Baolei; Jiang, Changhao; et al.	JOURNAL OF MEDICAL SYSTEMS	https://link.springer.com/article/10.1007%2Fs10916-015-0236-0	BCI	Communication	No	No	LP		NONE		No	Hb	NONE		Other	ELM	HbO		No	No	No	No	No	No		Yes
2013	Continuous Recognition of Affective States by Functional Near Infrared Spectroscopy Signals	Heger, Dominic; Mutter, Reinhard; Herff, Christian; et al.	Conference: 5th Biannual Conference of the Humaine-Association on Affective Computing and Intelligent Interaction (ACII) Location: Geneva, SWITZERLAND Date: SEP 02-05, 2013	https://ieeexplore.ieee.org/stamp/stamp.jsp?tp=&arnumber=6681548	BCI	Emotion	No	No	LP		Wavelet		No	Hb	NONE		SVM		HbO+HbR		No	No	No	Yes	No	No		Yes
2018	Convolutional neural network for high-accuracy functional near-infrared spectroscopy in a brain-computer interface: three-class classification of rest, right-, and left-hand motor execution	Trakoolwilaiwan, Thanawin; Behboodi, Bahareh; Lee, Jaeseok; et al.	NEUROPHOTONICS	https://www.ncbi.nlm.nih.gov/pmc/articles/PMC5599227/	BCI	Control/Movement	No	No	LP		Wavelet		No	Hb	Other		Neural Network	SVM, CNN	HbO+HbR		No	No	No	No	No	No	CNN extracted features	Yes
2017	Mental workload classification with concurrent electroencephalography and functional near-infrared spectroscopy	Liu, Yichuan; Ayaz, Hasan; Shewokis, Patricia A.	BRAIN-COMPUTER INTERFACES	https://par.nsf.gov/servlets/purl/10073174	BCI	Workload	Yes	No	LP	Yes	NONE		No	Hb	NONE		(r)LDA		HbO+HbR	Yes	No	No	No	Yes	No	No		Yes
2017	Evaluation of a Compact Hybrid Brain-Computer Interface System	Shin, Jaeyoung; Mueller, Klaus-Robert; Schmitz, Christoph H.; et al.	BIOMED RESEARCH INTERNATIONAL	https://www.hindawi.com/journals/bmri/2017/6820482/	BCI	Communication	Yes	Kalman	BP		NONE		No	Hb	NONE		(r)LDA		HbO+HbR		No	No	Yes	Yes	No	No		Yes
2016	Monitoring Driver Cognitive Load using Functional Near Infrared Spectroscopy in Partially Autonomous Cars	Sibi, Srinath; Ayaz, Hasan; Kuhns, David P.; et al.	Conference: IEEE Intelligent Vehicles Symposium (IV) Location: Gothenburg, SWEDEN Date: JUN 19-22, 2016	https://ieeexplore.ieee.org/document/7535420	BCI	Workload	No	No	LP	Yes	NONE		No	Hb	NONE				HbO		Yes	No	No	No	No	No		Yes
2015	NIRS-based classification of clench force and speed motor imagery with the use of empirical mode decomposition for BCI	Yin, Xuxian; Xu, Baolei; Jiang, Changhao; et al.	MEDICAL ENGINEERING & PHYSICS	https://www.sciencedirect.com/science/article/pii/S1350453315000144	BCI	Control/Movement	No	No					No	Hb	EMD		SVM				No	No	No	No	No	No		Yes
2012	Speaking Mode Recognition from Functional Near Infrared Spectroscopy	Herff, Christian; Putze, Felix; Heger, Dominic; et al.	Conference: 34th Annual International Conference of the IEEE Engineering-in-Medicine-and-Biology-Society (EMBS) Location: San Diego, CA Date: AUG 28-SEP 01, 2012	https://www.ncbi.nlm.nih.gov/pubmed/23366240	BCI	Communication	No	No						Hb			SVM											Yes
2018	Deep learning for hybrid EEG-fNIRS brain-computer interface: application to motor imagery classification	Chiarelli, Antonio Maria; Croce, Pierpaolo; Merla, Arcangelo; et al.	JOURNAL OF NEURAL ENGINEERING	https://iopscience.iop.org/article/10.1088/1741-2552/aaaf82/pdf	BCI	Control/Movement	Yes	No	LP		NONE		Yes	Hb	SS Regression		Neural Network		HbO+HbR		Yes	No	No	No	No	No		Yes
2017	Brain Activity Recognition with a Wearable fNIRS Using Neural Networks	Huve, Gauvain; Takahashi, Kazuhiko; Hashimoto, Masafumi	Conference: IEEE International Conference on Mechatronics and Automation (ICMA) Location: Takamatsu, JAPAN Date: AUG 06-09, 2017	https://ieeexplore.ieee.org/stamp/stamp.jsp?tp=&arnumber=8016051	BCI	Control/Movement	No	No	LP		NONE		No	Hb	NONE		Neural Network		HbO+HbR									Yes
2014	Evaluating a Four-Class Motor-Imagery-Based Optical Brain-Computer Interface	Batula, Alyssa M.; Ayaz, Hasan; Kim, Youngmoo E.	Conference: 36th Annual International Conference of the IEEE-Engineering-in-Medicine-and-Biology-Society (EMBC) Location: Chicago, IL Date: AUG 26-30, 2014	https://ieeexplore.ieee.org/stamp/stamp.jsp?tp=&arnumber=6944007	BCI	Control/Movement	No	No	LP		NONE		No	Hb	NONE		SVM		HbO+HbR		No	Yes	Yes	Yes	No	No	Median	Yes
2013	An efficient GP approach to recognizing cognitive tasks from fNIRS neural signals	An, Jinungn; Lee, JongHyun; Ahn, ChangWook	SCIENCE CHINA-INFORMATION SCIENCES	https://link.springer.com/content/pdf/10.1007%2Fs11432-013-5001-8.pdf	BCI	Control/Movement	No	No									Other	Genetic algorithms										Yes
2012	Functional Near-Infrared Spectroscopy based Brain Activity Classification for Development of a Brain-Computer Interface	Naseer, Noman; Hong, Keum-Shik	Conference: 1st International Conference on Robotics and Artificial Intelligence (ICRAI) Location: Natl Univ Sci & Technol (NUST), Coll Elect & Mech Engn (E&ME), Islamabad, PAKISTAN Date: OCT 22-23, 2012	https://ieeexplore.ieee.org/stamp/stamp.jsp?tp=&arnumber=6413395	BCI	Control/Movement	No	No	LP		NONE		No	Hb	NONE		(r)LDA		HbO+HbR		No	No	No	No	No	No		Yes
2010	A novel co-locational and concurrent fNIRS/EEG measurement system: design and initial results	Leamy, Darren J.; Ward, Tomas E.	Conference: 32nd Annual International Conference of the IEEE Engineering-in-Medicine-and-Biology-Society (EMBC 10) Location: Buenos Aires, ARGENTINA Date: AUG 30-SEP 04, 2010	https://ieeexplore.ieee.org/document/5627377	BCI	Control/Movement	Yes	No			NONE		No	Hb	NONE		(r)LDA		HbO+HbR		No	No	No	Yes	No	No		Yes
2017	Performance enhancement of a brain-computer interface using high-density multi-distance NIRS	Shin, Jaeyoung; Kwon, Jinuk; Choi, Jongkwan; et al.	SCIENTIFIC REPORTS	https://www.nature.com/articles/s41598-017-16639-0.pdf	BCI	Control/Movement	No	No	BP	Yes	NONE		No	Hb	NONE		(r)LDA		HbO+HbR		No	No	No	Yes	No	No		Yes
2013	Cortical Activation Pattern for Grasping during Observation, Imagery, Execution, FES, and Observation-FES integrated BCI : An fNIRS pilot study	An, Jinung; Jin, Sang Hyeon; Lee, Seung Hyun; et al.	Conference: 35th Annual International Conference of the IEEE-Engineering-in-Medicine-and-Biology-Society (EMBC) Location: Osaka, JAPAN Date: JUL 03-07, 2013	https://ieeexplore.ieee.org/document/6611005	BCI	Control/Movement	No	No			NONE		No	Hb	NONE		Other		HbO+HbR		No	No	No	Yes	No	No		Yes
2013	A Multimodal fNIRS and EEG-Based BCI Study on Motor Imagery and Passive Movement	Yu, Juanhong; Ang, Kai Keng; Guan, Cuntai; et al.	Conference: 6th International IEEE EMBS Conference on Neural Engineering (NER) Location: San Diego, CA Date: NOV 06-08, 2013	https://ieeexplore.ieee.org/stamp/stamp.jsp?tp=&arnumber=6695857	BCI	Control/Movement	Yes	Yes	BP		NONE		No	Hb	Other	CAR	SVM		HbO+HbR									Yes
2018	Existence of Initial Dip for BCI: An Illusion or Reality	Hong, Keum-Shik; Zafar, Amad	FRONTIERS IN NEUROROBOTICS	https://www.frontiersin.org/articles/10.3389/fnbot.2018.00069/full	BCI																							Yes
					BCI																							Yes
					BCI																							Yes
					BCI																							Yes
					BCI																							Yes
